# Supplementary material for: Two new species of Archaeohelorus (Hymenoptera, Proctotrupoidea, Heloridae) from the Middle Jurassic of China
Source: Zookeys. 2014 Jan 13;(369):49–59. doi: 10.3897/zookeys.369.6561 (PMC3904119; doi:10.3897/zookeys.369.6561)
Supplement: XML Treatment for Archaeohelorus [file zookeys.369.6561-treatment1.xml]

<!DOCTYPE tp:taxon-treatment
  PUBLIC "-//TaxonX//DTD Taxonomic Treatment Publishing DTD v0 20100105//EN" "tax-treatment-NSO.dtd">
<tp:taxon-treatment xmlns:tp="http://www.plazi.org/taxpub"><tp:treatment-meta><mixed-citation publication-type="journal"><person-group><name><surname>Shi</surname><given-names>Xiaoqing</given-names></name><name><surname>Zhao</surname><given-names>Yunyun</given-names></name><name><surname>Shih</surname><given-names>Chungkun</given-names></name><name><surname>Ren</surname><given-names>Dong</given-names></name></person-group><article-title>Two new species of <italic>Archaeohelorus</italic> (Hymenoptera, Proctotrupoidea, Heloridae) from the Middle Jurassic of China</article-title><source>Zookeys</source><day>13</day><month>1</month><year>2014</year><volume>2014</volume><issue>369</issue><fpage>49</fpage><lpage>59</lpage><pub-id pub-id-type="doi">10.3897/zookeys.369.6561</pub-id></mixed-citation></tp:treatment-meta><tp:nomenclature><label>Genus</label><tp:taxon-name>
                            <tp:taxon-name-part taxon-name-part-type="genus">Archaeohelorus</tp:taxon-name-part>
                            <object-id xmlns:xlink="http://www.w3.org/1999/xlink" xlink:type="simple">http://species-id.net/wiki/Archaeohelorus</object-id>
                        </tp:taxon-name><tp:taxon-authority>Shih, Feng &amp; Ren, 2011</tp:taxon-authority></tp:nomenclature><tp:treatment-sec sec-type="Type species"><title>Type species.</title><p><italic><tp:taxon-name>Archaeohelorus hoi</tp:taxon-name></italic> Shih, Feng &amp; Ren, 2011</p></tp:treatment-sec><tp:treatment-sec sec-type="Emended diagnosis"><title>Emended diagnosis.</title><p>Forewing 2cu-a intersecting Cu and Rs+M at the same point or postfurcal. Hind wing may have tubular veins C and Sc+R separated at base, R developed, M+Cu robust and forking at the basal part, M and Cu distinct, or simplified venation.</p></tp:treatment-sec><tp:treatment-sec sec-type="Species included"><title>Species included.</title><p><italic><tp:taxon-name>Archaeohelorus hoi</tp:taxon-name></italic> Shih, Feng &amp; Ren, 2011, <italic><tp:taxon-name>Archaeohelorus polyneurus</tp:taxon-name></italic> sp. n. and <italic><tp:taxon-name>Archaeohelorus tensus</tp:taxon-name></italic> sp. n.</p></tp:treatment-sec><tp:treatment-sec sec-type="Remarks"><title>Remarks.</title><p>This genus was established by <xref ref-type="bibr" rid="B21">Shih et al. 2011</xref> based on a holotype, allotype and six paratypes from the Middle Jurassic of Daohugou, Inner Mongolia, China. Due to lack of discernible hind wings on the fossils of holotype and allotype, the hind wing venation was not described. With the new forewing and hind wing venational information on our new materials, we emended the generic diagnosis.</p></tp:treatment-sec><ref-list><ref id="B21"><mixed-citation xmlns:xlink="http://www.w3.org/1999/xlink" xlink:type="simple"><person-group><name name-style="western"><surname>Shih</surname><given-names>CK</given-names></name><name name-style="western"><surname>Feng</surname><given-names>H</given-names></name><name name-style="western"><surname>Ren</surname><given-names>D</given-names></name></person-group> (<year>2011</year>) <article-title>New fossil Heloridae and Mesoserphidae wasps (Insecta, Hymenoptera, Proctotrupoidea) from the Middle Jurassic of China.</article-title><source>Annals of the Entomological Society of America</source><volume>104</volume>(<issue>6</issue>): <fpage>1334</fpage>-<lpage>1348</lpage>. doi: <ext-link ext-link-type="uri" xlink:href="http://dx.doi.org/10.1603/AN10194" xlink:type="simple">10.1603/AN10194</ext-link></mixed-citation></ref></ref-list></tp:taxon-treatment>
