# Supplementary material for: Two new species of Archaeohelorus (Hymenoptera, Proctotrupoidea, Heloridae) from the Middle Jurassic of China
Source: Zookeys. 2014 Jan 13;(369):49–59. doi: 10.3897/zookeys.369.6561 (PMC3904119; doi:10.3897/zookeys.369.6561)
Supplement: XML Treatment for Archaeohelorus polyneurus [file zookeys.369.6561-treatment2.xml]

<!DOCTYPE tp:taxon-treatment
  PUBLIC "-//TaxonX//DTD Taxonomic Treatment Publishing DTD v0 20100105//EN" "tax-treatment-NSO.dtd">
<tp:taxon-treatment xmlns:tp="http://www.plazi.org/taxpub"><tp:treatment-meta><mixed-citation publication-type="journal"><person-group><name><surname>Shi</surname><given-names>Xiaoqing</given-names></name><name><surname>Zhao</surname><given-names>Yunyun</given-names></name><name><surname>Shih</surname><given-names>Chungkun</given-names></name><name><surname>Ren</surname><given-names>Dong</given-names></name></person-group><article-title>Two new species of <italic>Archaeohelorus</italic> (Hymenoptera, Proctotrupoidea, Heloridae) from the Middle Jurassic of China</article-title><source>Zookeys</source><day>13</day><month>1</month><year>2014</year><volume>2014</volume><issue>369</issue><fpage>49</fpage><lpage>59</lpage><pub-id pub-id-type="doi">10.3897/zookeys.369.6561</pub-id></mixed-citation></tp:treatment-meta><tp:nomenclature><tp:taxon-name>
                            <tp:taxon-name-part taxon-name-part-type="genus">Archaeohelorus</tp:taxon-name-part>
                            <tp:taxon-name-part taxon-name-part-type="species">polyneurus</tp:taxon-name-part>
                            <object-id xmlns:xlink="http://www.w3.org/1999/xlink" content-type="zoobank" xlink:type="simple">http://zoobank.org/BFECD83C-516A-4F08-BBB3-72A5EB6DFF41</object-id>
                            <object-id xmlns:xlink="http://www.w3.org/1999/xlink" xlink:type="simple">http://species-id.net/wiki/Archaeohelorus_polyneurus</object-id>
                        </tp:taxon-name><tp:taxon-status xmlns:xlink="http://www.w3.org/1999/xlink" xlink:type="simple">sp. n.</tp:taxon-status><xref ref-type="fig" rid="F1">Figures 1</xref><xref ref-type="fig" rid="F2">, 2</xref></tp:nomenclature><tp:treatment-sec sec-type="Etymology"><title>Etymology.</title><p>The specific nameis from Greek word “<italic>polyneurus</italic>”, means “many veins”, referring to the complete venation of the hind wing preserved.</p></tp:treatment-sec><tp:treatment-sec sec-type="Type material"><title>Type material.</title><p>Holotype, CNU-HYM-NN2012052, dorsal view, gender unknown. A well-preserved body with almost complete forewings and hind wings and <!--PageBreak-->part of legs, but head missing. Paratype: CNU-HY-NN2008010, dorsal view, a well-preserved almost complete body with forewings and right hind wing and part of legs, previously mis-identified as a paratype of <italic><tp:taxon-name>Archaeohelorus hoi</tp:taxon-name></italic>.</p></tp:treatment-sec><tp:treatment-sec sec-type="Locality and age"><title>Locality and age.</title><p>Jiulongshan Formation, Middle Jurassic, Daohugou Village, Shantou Township, Ningcheng County, Inner Mongolia, China.</p></tp:treatment-sec><tp:treatment-sec sec-type="Diagnosis"><title>Diagnosis.</title><p>In forewing, 2cu-a intersecting Cu and Rs+M at the same point and cell r obtuse-angled triangular (vs. approximately right-angled triangular in <italic><tp:taxon-name>Archaeohelorus hoi</tp:taxon-name></italic>). Hind wing with Sc+R confluent with C and extended to costal margin, R developed. M+Cu distinct and forking at the basal part, M and Cu robust.</p></tp:treatment-sec><tp:treatment-sec sec-type="Remarks"><title>Remarks.</title><p>Upon further examination, we found that a paratype of <italic><tp:taxon-name>Archaeohelorus hoi</tp:taxon-name></italic>, CNU-HYM-NN2008010, has forewing 2cu-a intersecting Cu and Rs+M at the same point and cell r obtuse-angled triangular (vs. approximately right-angled triangular in <italic><tp:taxon-name>Archaeohelorus hoi</tp:taxon-name></italic>); and hind wing with tubular vein C parallel with Sc+R at base, M+Cu robust and forking at the basal section, M long, 1-Cu, 2-Cu distinct. These venational characters are consistent with the diagnostic characters of <italic><tp:taxon-name>Archaeohelorus polyneurus</tp:taxon-name></italic> sp. n., hence we transfer CNU-HYM-NN2008010 as a paratype of <italic><tp:taxon-name>Archaeohelorus polyneurus</tp:taxon-name></italic> sp. n.</p></tp:treatment-sec><tp:treatment-sec sec-type="Description of holotype"><title>Description of holotype.</title><p>A medium-sized body with both forewings and hind wings well-preserved, but, without head (<xref ref-type="fig" rid="F1">Fig. 1</xref>). Forewing broad. Mesosoma suboval, nearly 1.35 times as long as wide; mesoscutum trapezoidal with notauli distinct and <!--PageBreak-->concave; tegula triangular; scutellum broad with two rows of pits; metanotum relatively wide with plenty of pits; propodeum transverse, 2.89 times as broad as long.</p><fig id="F1" position="float" orientation="portrait"><label>Figure 1.</label><caption><p>Holotype of <italic><tp:taxon-name>Archaeohelorus polyneurus</tp:taxon-name></italic> sp. n. CNU-HYM-NN-2012052. <bold>A</bold> Photo <bold>B</bold> line drawing <bold>C</bold> line drawing of forewing <bold>D</bold> line drawing of hind wing. Scale bars: 1 mm. (Online figure in color.)</p></caption><graphic xmlns:xlink="http://www.w3.org/1999/xlink" xlink:href="ZooKeys-369-049-g001.jpg" position="float" orientation="portrait" xlink:type="simple"/></fig><p>Metasoma suboval with six segments; first metasomal segment transverse, second segment with several longitudinal ridges; third and fourth segments trapezoidal with shorter longitudinal ridges anteriorly; other ones smooth; the end of terminal segment not preserved.</p><p>Forewing broad and subtriangular. Pterostigma long and acute apically, not widened beyond mid-length. C robust and extending to apex of forewing. 2r-rs arising from basal one third of pterostigma, slightly oblique apicad, slightly longer than pterostigmal width. R robust, cell r obtuse-angled triangular and closed by R, M+Cu, 1-Rs and 1-M; Rs straight and intersecting with distal part of C. Cell 1+2r six-sided and surrounded by R, 1-Rs, 1-Rs+M, 2-Rs+M, 2-Rs, and 2r-rs. M+Cu straight and distinct; M and Cu distinct, M straight, Cu break after 1m-cu. 1-Rs as long as 1-M and slightly inclined toward wing base. Cell 1mcu small and subtriangular. M and Rs branching at 30% from 1m-cu of the length between 1m-cu and 2r-rs. 1cu-a and 2cu-a distinct and reaching A. 1cu-a in line with 1-M; and 2cu-a intersecting Cu and Rs+M at the same point.</p><p>Hind wing with tubular veins C parallel with Sc+R at base; R developed and Rs preserved; M+Cu robust and forking at the basal section, M and 1-Cu long and distinct, 2-Cu long.</p><p>Right foreleg with only coxa and femur partially preserved. Right midleg with partial trochanter, spindle-shaped femur and partial tibia preserved. Right hindleg with partial coxa, trochanter trapezoidal and small, robust spindle-shaped femur, long tibia <!--PageBreak-->swollen distally with spurs, tarsi with five segments, basitarsus longest and two claws fixing the end of pretarsus.</p><p><bold>Measurements (in mm).</bold> Mesosoma length 3.36, width 2.48; metasoma &gt; 3.38 long; lengths of the first to fifth metasomal segments are 0.34, 0.51, 0.72, 0.94, and 0.55; forewing length 6.52, width &gt; 3.05.</p></tp:treatment-sec><tp:treatment-sec sec-type="Description of paratype"><title>Description of paratype.</title><p>Body medium-sized (<xref ref-type="fig" rid="F2">Fig. 2</xref>). Head oval and antennae filiform and thick, scape swollen and bell-shaped, only first and second flagellomeres preserved. Mesosoma, forewing and metasoma same as holotype, the end of terminal segment not preserved. Hind wing with tubular vein C parallel with Sc+R at base, M+Cu robust and forking at the basal section, M long, 1-Cu, 2-Cu distinct. Left foreleg and right midleg with only coxa and femur partially preserved. Left midleg with femur robust and tibia long, left hindleg with femur robust and spindle-shaped, long tibia swollen distally. Right hindleg with femur robust and spindle-shaped, tibia partially preserved.</p><fig id="F2" position="float" orientation="portrait"><label>Figure 2.</label><caption><p>Paratype of <italic><tp:taxon-name>Archaeohelorus polyneurus</tp:taxon-name></italic> sp. n. CNU-HYM-NN-2008010. <bold>A</bold> Photo <bold>B</bold> line drawing <bold>C</bold> line drawing of forewing <bold>D</bold> lLine drawing of hind wing. Scale bars: 1 mm. (Online figure in color.)</p></caption><graphic xmlns:xlink="http://www.w3.org/1999/xlink" xlink:href="ZooKeys-369-049-g002.jpg" position="float" orientation="portrait" xlink:type="simple"/></fig><p><bold>Measurements (in mm).</bold> Body length &gt; 14.6; head length 1.89, width 1.53; mesosoma length 3.58, width 2.52; metasoma length 3.68; forewing length &gt; 6.54, width &gt; 2.88.</p></tp:treatment-sec><tp:treatment-sec sec-type="Comparison"><title>Comparison.</title><p>This species can be assigned to <italic><tp:taxon-name>Archaeohelorus</tp:taxon-name></italic> Shih, Feng &amp; Ren, 2011 by its metasoma with six segments and the first segment narrow and transverse. Forewing 1-Rs as long as 1-M. Cell 1mcu small and subtriangular, 1cu-a in line with 1-M; and 2cu-a intersecting Cu and Rs+M at the same point. Compared with <italic><tp:taxon-name>Archaeohelorus hoi</tp:taxon-name></italic>, <italic><tp:taxon-name>Archaeohelorus polyneurus</tp:taxon-name></italic> has preserved hind wing with Sc+R confluent with C and extended to costal margin, R developed. M+Cu distinct and forking at the basal part, M and Cu robust; in forewing, cell r obtuse-angled triangular (vs. approximately right-angled triangular in <italic><tp:taxon-name>Archaeohelorus hoi</tp:taxon-name></italic>). Besides, <italic><tp:taxon-name>Archaeohelorus polyneurus</tp:taxon-name></italic> has a much larger body size than <italic><tp:taxon-name>Archaeohelorus hoi</tp:taxon-name></italic>, length of forewing 6.52 mm or &gt; 6.54 mm (vs. 3.17 mm in <italic><tp:taxon-name>Archaeohelorus hoi</tp:taxon-name></italic>).</p></tp:treatment-sec></tp:taxon-treatment>
