# Supplementary material for: Two new species of Archaeohelorus (Hymenoptera, Proctotrupoidea, Heloridae) from the Middle Jurassic of China
Source: Zookeys. 2014 Jan 13;(369):49–59. doi: 10.3897/zookeys.369.6561 (PMC3904119; doi:10.3897/zookeys.369.6561)
Supplement: XML Treatment for Archaeohelorus tensus [file zookeys.369.6561-treatment3.xml]

<!DOCTYPE tp:taxon-treatment
  PUBLIC "-//TaxonX//DTD Taxonomic Treatment Publishing DTD v0 20100105//EN" "tax-treatment-NSO.dtd">
<tp:taxon-treatment xmlns:tp="http://www.plazi.org/taxpub"><tp:treatment-meta><mixed-citation publication-type="journal"><person-group><name><surname>Shi</surname><given-names>Xiaoqing</given-names></name><name><surname>Zhao</surname><given-names>Yunyun</given-names></name><name><surname>Shih</surname><given-names>Chungkun</given-names></name><name><surname>Ren</surname><given-names>Dong</given-names></name></person-group><article-title>Two new species of <italic>Archaeohelorus</italic> (Hymenoptera, Proctotrupoidea, Heloridae) from the Middle Jurassic of China</article-title><source>Zookeys</source><day>13</day><month>1</month><year>2014</year><volume>2014</volume><issue>369</issue><fpage>49</fpage><lpage>59</lpage><pub-id pub-id-type="doi">10.3897/zookeys.369.6561</pub-id></mixed-citation></tp:treatment-meta><tp:nomenclature><tp:taxon-name>
                            <tp:taxon-name-part taxon-name-part-type="genus">Archaeohelorus</tp:taxon-name-part>
                            <tp:taxon-name-part taxon-name-part-type="species">tensus</tp:taxon-name-part>
                            <object-id xmlns:xlink="http://www.w3.org/1999/xlink" content-type="zoobank" xlink:type="simple">http://zoobank.org/84E4B637-E6E6-4799-929E-1536DA5213A5</object-id>
                            <object-id xmlns:xlink="http://www.w3.org/1999/xlink" xlink:type="simple">http://species-id.net/wiki/Archaeohelorus_tensus</object-id>
                        </tp:taxon-name><tp:taxon-status xmlns:xlink="http://www.w3.org/1999/xlink" xlink:type="simple">sp. n.</tp:taxon-status><xref ref-type="fig" rid="F3">Figure 3</xref></tp:nomenclature><tp:treatment-sec sec-type="Etymology"><title>Etymology.</title><p>The specific name “<italic>tensus</italic>” means stretching and long, referring to the shape of the forewing.</p></tp:treatment-sec><tp:treatment-sec sec-type="Type material"><title>Type material.</title><p>Holotype, CNU-HYM-NN2012056p/c, part and counterpart, dorsal view, male. A well-preserved almost complete body with antenna, forewings and part of legs and partial hind wings.</p><fig id="F3" position="float" orientation="portrait"><label>Figure 3.</label><caption><p>Holotype of <italic><tp:taxon-name>Archaeohelorus tensus</tp:taxon-name></italic> sp. n. CNU-HYM-NN-2012056 p/c, part and counterpart. <bold>A</bold> Photo of part <bold>B</bold> photo of counterpart <bold>C</bold> line drawing of part <bold>D</bold> line drawing of forewing <bold>E</bold> terminal segments of counterpart (under alcohol). Scale bars: 1 mm. (Online figure in color.)</p></caption><graphic xmlns:xlink="http://www.w3.org/1999/xlink" xlink:href="ZooKeys-369-049-g003.jpg" position="float" orientation="portrait" xlink:type="simple"/></fig></tp:treatment-sec><tp:treatment-sec sec-type="Locality and age"><title>Locality and age.</title><p>Jiulongshan Formation, Middle Jurassic, Daohugou Village, Shantou Township, Ningcheng County, Inner Mongolia, China.</p></tp:treatment-sec><tp:treatment-sec sec-type="Diagnosis"><title>Diagnosis.</title><p>Forewing 2cu-a postfurcal with intersection of Cu and Rs+M. First abscissa of Rs (1-Rs) and basal section of M (1-M) arched toward basal of wing. Hind wing with tubular veins C, Sc+R, and Rs preserved.</p><!--PageBreak--></tp:treatment-sec><tp:treatment-sec sec-type="Description"><title>Description.</title><p>A smalladult specimen with a total body length of 4.4 mm. Head suboval and large relative to mesosoma in width. Eyes large, and located at the both sides of the head.</p><p>Antennae filiform, thick, with 6 segments preserved on left and 5 segments preserved on right. Scape swollen and bell-shaped; pedicel short and quadrate; subsequent flagellomeres not well preserved.</p><p>Mesosoma subhexagonal and broader than head; pronotum narrower than head, short, probably covered by mesonotum; mesoscutum distorted in the middle and trapezoidal with notauli not distinct but preserved; tegula large and subtriangular; scutellum round with pits anteriorly; propodeum narrow, transverse and areolated.</p><p>Metasoma suboval with seven segments; first metasomal segment transverse with several longitudinal ridges; second segment trapezoidal with less longitudinal ridges anteriorly; other ones smooth; the male terminalia triangular, partially covered by the previous segment.</p><p>Forewing broad and subtriangular. Pterostigma long and acute apically, not widened beyond mid-length. C robust and extending near the apex of forewing. 2r-rs arising from basal one third of pterostigma, slightly longer than the width of pterostigma, and slightly oblique apicad. R robust and cell r closed with C, R and 1-RS. Rs straight and intersecting with distal part of C. Cell 1+2r longer and narrower relatively and six-sided <!--PageBreak-->surrounded by R, 1-Rs, 1-Rs+M, 2-Rs+M, 2-Rs, and 2r-rs. M+Cu straight and distinct; M and Cu distinct, almost straight. 1-Rs as long as 1-M and slightly inclined toward wing base. Cell 1mcu small, subtriangular and relatively slender with 2-M+Cu 4.3 times as long as 1-M. M and Rs branching at 30% from 1m-cu of the length between 1m-cu and 2r-rs. 1cu-a and 2cu-a distinct and reaching A. 1cu-a in line with 1-M; and 2cu-a postfurcal with Rs+M distinctly.</p><p>Hind wing, with tubular veins C parallel with Sc+R at base, Rs short, intersecting distal part of C.</p><p>Left foreleg, midleg and hindleg and right foreleg with only coxa and femur partially preserved, hind femur much thicker, nearly three times as long as wide; right midleg with partial spindle-shaped femur and partial tibia preserved, right hindleg with partial coxa, trapezoidal trochanter, robust spindle-shaped femur and relatively thin tibia and some parts of tarsus preserved.</p><p><bold>Measurements (in mm):</bold> Body length 4.67, head length1.39, width 0.68, mesosoma length 1.68, width 1.36; metasoma 2.23 long; lengths of metasomal segments are 0.20, 0.39, 0.48, 0.38, 0.25 and 0.32; forewing length &gt; 2.96, width &gt; 1.36.</p></tp:treatment-sec><tp:treatment-sec sec-type="Remarks and comparison"><title>Remarks and comparison.</title><p>This species is assigned to <italic><tp:taxon-name>Archaeohelorus</tp:taxon-name></italic> Shih, Feng &amp; Ren, 2011 by its seven separated metasomal segments, the first metasomal segment transverse with several longitudinal ridges. Forewing 1-Rs as long as 1-M. Cell 1mcu small and subtriangular, 1cu-a in line with 1-M. Compared with <italic><tp:taxon-name>Archaeohelorus hoi</tp:taxon-name></italic>, <italic><tp:taxon-name>Archaeohelorus tensus</tp:taxon-name></italic> has preserved hind wing with tubular veins C, Sc+R, R, and Rs preserved; in forewing, 2cu-a distinctly postfurcal with intersection of Cu and Rs+M (vs. 2cu-a intersecting Cu and Rs+M at the same point in <italic><tp:taxon-name>Archaeohelorus hoi</tp:taxon-name></italic>); cell 1mcu distinctly slender, 4.3 times as long as wide (vs. 2.4 times in <italic><tp:taxon-name>Archaeohelorus hoi</tp:taxon-name></italic>); 1-Rs and 1-M arched toward basal of wing (vs. 1-Rs and 1-M straight in <italic><tp:taxon-name>Archaeohelorus hoi</tp:taxon-name></italic>). It also differs from <italic><tp:taxon-name>Archaeohelorus polyneurus</tp:taxon-name></italic> by its postfurcal 2cu-a, slender cell 1mcu.</p></tp:treatment-sec></tp:taxon-treatment>
